# Supplementary material for: Racial and ethnic inequities in occupational exposure across and between US cities
Source: SSM Popul Health. 2021 Nov 13;16:100959. doi: 10.1016/j.ssmph.2021.100959 (PMC8590507; doi:10.1016/j.ssmph.2021.100959)
Supplement: Multimedia component 1 [file mmc1.xlsx]

## Sheet: Sheet1
SOC Code	Occupation
205	Farmers, Ranchers, and Other Agricultural Managers
220	Constructions Managers
230	Education Administrators
300	Architectural and Engineering Managers
350	Medical and Health Services Managers
410	Property, Real Estate, and Community Association Managers
420	Social and Community Service Managers
620	Human Resources, Training, and Labor Relations Specialists
1000	Computer Scientists and Systems Analysts/Network systems Analysts/Web Developers
1050	Computer Support Specialists
1060	Database Administrators
1220	Operations Research Analysts
1230	Statisticians
1300	Architects, Except Naval
1320	Aerospace Engineers
1350	Chemical Engineers
1360	Civil Engineers
1400	Computer Hardware Engineers
1410	Electrical and Electronics Engineer
1420	Environmental Engineers
1430	Industrial Engineers, including Health and Safety
1440	Marine Engineers and Naval Architects
1450	Materials Engineers
1460	Mechanical Engineers
1520	Petroleum, mining and geological engineers, including mining safety engineers
1530	Engineers, nec
1600	Agriculture and Food Scientists
1610	Biological Scientists
1640	Conservation Scientists and Foresters
1650	Medical Scientists and Life Scientists, All other
1720	Chemists and Materials Scientist
1740	Environmental Scientists and Geoscientists
1760	Physical Scientists, nec
1800	Economists and market researchers
1820	Psychologists
1830	Urban and Regional Planners
1900	Agricultural and Food Science Technicians
1910	Biological Technicians
1920	Chemical Technicians
1960	Life, Physical, and Social Science Technicians, nec
1980	Professional, Research, or Technical Workers, nec
2000	Counselors
2010	Social Workers
2020	Community and Social Service Specialists, nec
2040	Clergy
2050	Directors, Religious Activities and Education
2060	Religious Workers, nec
2100	Lawyers, and judges, magistrates, and other judicial workers
2140	Paralegals and Legal Assistants
2150	Legal Support Workers, nec
2200	Postsecondary Teachers
2300	Preschool and Kindergarten Teachers
2310	Elementary and Middle School Teachers
2320	Secondary School Teachers
2330	Special Education Teachers
2340	Other Teachers and Instructors
2400	Archivists, Curators, and Museum Technicians
2430	Librarians
2440	Library Technicians
2540	Teacher Assistants
2550	Education, Training, and Library Workers, nec
2600	Artists and Related Workers
2630	Designers
2700	Actors, Producers, and Directors
2720	Athletes, Coaches, Umpires, and Related Workers
2740	Dancers and Choreographers
2750	Musicians, Singers, and Related Workers
2760	Entertainers and Performers, Sports and Related Workers, All Other
2800	Announcers
2810	Editors, News Analysts, Reporters, and Correspondents
2825	Public Relations Specialists
3000	Chiropractors
3010	Dentists
3030	Dieticians and Nutritionists
3040	Optometrists
3050	Pharmacists
3060	Physicians and Surgeons
3110	Physician Assistants
3120	Podiatrists
3130	Registered Nurses
3140	Audiologists
3150	Occupational Therapists
3160	Physical Therapists
3200	Radiation Therapists
3210	Recreational Therapists
3220	Respiratory Therapists
3230	Speech Language Pathologists
3240	Therapists, nec
3250	Veterinarians
3260	Health Diagnosing and Treating Practitioners, nec
3300	Clinical Laboratory Technologists and Technicians
3310	Dental Hygienists
3320	Diagnostic Related Technologists and Technicians
3400	Emergency Medical Technicians and Paramedics
3410	Health Diagnosing and Treating Practitioner Support Technicians
3500	Licensed Practical and Licensed Vocational Nurses
3510	Medical Records and Health Information Technicians
3520	Opticians, Dispensing
3530	Health Technologists and Technicians, nec
3540	Healthcare Practitioners and Technical Occupations, nec
3600	Nursing, Psychiatric, and Home Health Aides
3610	Occupational Therapy Assistants and Aides
3620	Physical Therapist Assistants and Aides
3630	Massage Therapists
3640	Dental Assistants
3650	Medical Assistants and Other Healthcare Support Occupations, nec
3700	First-Line Supervisors of Correctional Officers
3710	First-Line Supervisors of Police and Detectives
3720	First-Line Supervisors of Fire Fighting and Prevention Workers
3730	Supervisors, Protective Service Workers, All Other
3740	Firefighters
3750	Fire Inspectors
3800	Sheriffs, Bailiffs, Correctional Officers, and Jailers
3820	Police Officers and Detectives
3900	Animal Control
3910	Private Detectives and Investigators
3930	Security Guards and Gaming Surveillance Officers
3940	Crossing Guards
3950	Law enforcement workers, nec
4000	Chefs and Cooks
4010	First-Line Supervisors of Food Preparation and Serving Workers
4030	Food Preparation Workers
4040	Bartenders
4050	Combined Food Preparation and Serving Workers, Including Fast Food
4060	Counter Attendant, Cafeteria, Food Concession, and Coffee Shop
4110	Waiters and Waitresses
4120	Food Servers, Nonrestaurant
4130	Food preparation and serving related workers, nec
4140	Dishwashers
4150	Host and Hostesses, Restaurant, Lounge, and Coffee Shop
4200	First-Line Supervisors of Housekeeping and Janitorial Workers
4210	First-Line Supervisors of Landscaping, Lawn Service, and Groundskeeping Workers
4220	Janitors and Building Cleaners
4230	Maids and Housekeeping Cleaners
4240	Pest Control Workers
4250	Grounds Maintenance Workers
4300	First-Line Supervisors of Gaming Workers
4320	First-Line Supervisors of Personal Service Workers
4340	Animal Trainers
4350	Nonfarm Animal Caretakers
4400	Gaming Services Workers
4420	Ushers, Lobby Attendants, and Ticket Takers
4430	Entertainment Attendants and Related Workers, nec
4460	Funeral Service Workers and Embalmers
4500	Barbers
4510	Hairdressers, Hairstylists, and Cosmetologists
4520	Personal Appearance Workers, nec
4530	Baggage Porters, Bellhops, and Concierges
4540	Tour and Travel Guides
4600	Childcare Workers
4610	Personal Care Aides
4620	Recreation and Fitness Workers
4640	Residential Advisors
4650	Personal Care and Service Workers, All Other
4700	First-Line Supervisors of Sales Workers
4720	Cashiers
4740	Counter and Rental Clerks
4750	Parts Salespersons
4760	Retail Salespersons
4840	Sales Representatives, Services, All Other																									·
4850	Sales Representatives, Wholesale and Manufacturing
4920	Real Estate Brokers and Sales Agents
5320	Library Assistants, Clerical
5360	Human Resources Assistants, Except Payroll and Timekeeping
5400	Receptionists and Information Clerks
5410	Reservation and Transportation Ticket Agents and Travel Clerks
5420	Information and Record Clerks, All Other
5940	Office and administrative support workers, nec
6005	First-Line Supervisors of Farming, Fishing, and Forestry Workers
6010	Agricultural Inspectors
6040	Graders and Sorters, Agricultural Products
6050	Agricultural workers, nec
6100	Fishing and hunting workers
6120	Forest and Conservation Workers
6130	Logging Workers
6200	First-Line Supervisors of Construction Trades and Extraction Workers
6230	Carpenters
6240	Carpet, Floor, and Tile Installers and Finishers
6355	Electricians
6660	Construction and Building Inspectors
6765	Construction workers, nec
7000	First-Line Supervisors of Mechanics, Installers, and Repairers
7010	Computer, Automated Teller, and Office Machine Repairers
7020	Radio and Telecommunications Equipment Installers and Repairers
7030	Avionics Technicians
7040	Electric Motor, Power Tool, and Related Repairers
7100	Electrical and electronics repairers, transportation equipment, and industrial and utility
7110	Electronic Equipment Installers and Repairers, Motor Vehicles
7120	Electronic Home Entertainment Equipment Installers and Repairers
7125	Electronic Repairs, nec																							·	·	·
7130	Security and Fire Alarm Systems Installers																							·	·	·
7140	Aircraft Mechanics and Service Technicians
7610	Helpers--Installation, Maintenance, and Repair Workers
7630	Other Installation, Maintenance, and Repair Workers Including Wind Turbine Service Technicians, and Commercial Divers, and Signal and Track Switch Repairers
7710	Aircraft Structure, Surfaces, Rigging, and Systems Assemblers
7800	Bakers
7810	Butchers and Other Meat, Poultry, and Fish Processing Workers
7830	Food and Tobacco Roasting, Baking, and Drying Machine Operators and Tenders
7840	Food Batchmakers
7850	Food Cooking Machine Operators and Tenders
7855	Food Processing, nec
9030	Aircraft Pilots and Flight Engineers
9040	Air Traffic Controllers and Airfield Operations Specialists
9050	Flight Attendants and Transportation Workers and Attendants
9100	Bus and Ambulance Drivers and Attendants
9130	Driver/Sales Workers and Truck Drivers
9140	Taxi Drivers and Chauffeurs
9230	Railroad Brake, Signal, and Switch Operators
9240	Railroad Conductors and Yardmasters
9260	Subway, Streetcar, and Other Rail Transportation Workers
9350	Parking Lot Attendants
9360	Automotive and Watercraft Service Attendants
9410	Transportation Inspectors
9420	Transportation workers, nec
9610	Cleaners of Vehicles and Equipmen
